# Supplementary material for: Diagnostic yield and novel candidate genes for neurodevelopmental disorders by exome sequencing in an unselected cohort with microcephaly
Source: BMC Genomics. 2023 Jul 27;24:422. doi: 10.1186/s12864-023-09505-z (PMC10373276; doi:10.1186/s12864-023-09505-z)
Supplement: Supplementary file 1 — Additional file 1: Supplementary Table S1. Detailed phenotypic and genotypic data of 55 cases with a monogenic cause. [file 12864_2023_9505_MOESM1_ESM.xlsx]

## Sheet: Summary
Supplementary Table S1 Detailed phenotypic and genotypic data of 55 cases with a monogenic cause
Family	Sex	Age	Phenotype (HPO term)	PM or SM or Unknown	Disease in OMIM	Gene	Zygosity: HGVS variants (c.;p.)	Reference transcript	ACMG classification	Segregation maternal; paternal (other)	genomic coordinates	ClinVar IDs
NJ2819	F	9y	Intellectual disability, intrauterine growth retardation, short stature	Unknown	INSULIN-LIKE GROWTH FACTOR I, RESISTANCE TO	IGF1R	Het: exon 1-21 deletion	NM_000875	P	De novo	chr15:98504091-101983865	N
NJ3156	M	8y	Microcephaly, global developmental delay, intellectual disability, high palate, low-set ears, growth retardation,	Unknown	WIEDEMANN-STEINER SYNDROME	MLL	Het: c.478C>T;p.Arg160Ter	NM_001197104	P(PVS1+PM2+PM6)	De novo	chr11:118339535	504304
NJ2145	F	8y	Microcephaly,abnormal morphology of the face , delayed speech and language development, attention deficit hyperactivity disorder,motor developmental delay	SM	Intellectual developmental disorder with poor growth and with or without seizures or ataxia	ABCA2	Compound het: c.3732C>T and c.4264G>A; p.Asp1422Asn	NM_212533	VUS(PM2+PP3 ) /VUS(PM2)	P/M	chr9:139908686/chr9:139909921	N
NJ1921	M	8y	Microcephaly, abnormal morphology of the face, poor social interactions, mental retardation,motor developmental delay, hyperbilirubinemia	PM	Coffin-Siris syndrome 4	SMARCA4	Het: c.3461T>C;p.Leu1154Pro	NM_001128849	LP(PM1+PM2+PM6+PP3)	De novo	chr19:11141484	N
NJ1613	F	8y	Microcephaly, esotropia, global developmental delay, motor developmental delay	PM	Neurodevelopmental disorder with spastic diplegia and visual defects	CTNNB1	Het:c.283C>T;p.Arg95Ter	NM_001904	P(PVS1+PM2+PP3+PM6)	De novo	chr3:41266486	265443
NJ2389	F	7y	Microcephaly, dilated ventricles, simplified gyral pattern, abnormal morphology of the face, delayed speech and language development	PM	MICROCEPHALY 14, PRIMARY, AUTOSOMAL RECESSIVE	SASS6	Compound het: c.170_171insT;p.Leu57fsTer3 and c.563A>T;p.Lys188Ile	NM_194292	LP(PVS1+PM2 ) /VUS(PM2+PM3+PP3)	P/M	chr1:100588809-100588810/chr1:100584680	977344/N
NJ1277	F	7y	Abnormality of upper lip, microcephaly,small jaw ,abnormal morphology of the face, poor social interactions, mental retardation, sleep disturbance, dysgraphia, inertia	unknown	Menke-Hennekam syndrome 1	CREBBP	Het: c.4883A>G;p.His1628Arg	NM_004380	LP(PM1+PM2+PM6+PP3)	De novo	chr16:3781784	N
XT2601	M	7y	Malnutrition, anorexia, microcephaly, increased distance between eyes, abnormality of the bridge of the nose	unknown	Trigonocephaly 2	FREM1	Het: c.3274+4A>G	NM_144966	VUS(PM2)	M	chr9:14806655	N
NJ1238	M	7y	Abnormality of the testis, microcephaly, delayed speech and language development, intellectual impairment,motor developmental delay, short stature, malnutrition	SM	Intellectual developmental disorder with dysmorphic facies, speech delay, and T-cell abnormalities	BCL11B	Het: c.774_777del; p.Ser258SerfsTer22	NM_138576	P(PVS1-S+PM2+PM6)	De novo	chr14:99642396-99642399	N
NJ3420	M	6y8m	Microcephaly, abnormal morphology of the face, poor social interactions, delayed speech and language development, hyperactivity, attention deficit hyperactivity disorder, abnormality of cardiac morphology	PM	CONGENITAL DISORDER OF GLYCOSYLATION, TYPE Iy	SSR4	Hemi: EXON:5-7 deletion	NM_001204527	LP(PVS1+PM2)	De novo	chrX:153063179-153063888	N
NJ187	F	6y	Microcephaly, short attention span, delayed speech and language development, dysarthria, slurred speech, memory impairment	SM	COFFIN-LOWRY SYNDROME	RPS6KA3	Het: c.774+4A>G	NM_004586	LP(PS2+PM2+PP3)	De novo	chrX:20205942	N
TRO09	F	6y	Microcephaly, global developmental delay, hyperactivity, increased distance between eyes	PM	Coffin-Siris syndrome 10	SOX4	Het: c.309_311del;p.103delSer	NM_003107	LP(PS2+PM2+PM4)	De novo	chr6:21595075-21595077	N
NJ1159	M	6y	Microcephaly, epicanthus, upturned nostrils, dental caries, high-arched eyebrows, small ears, poor social interactions, short attention span, poor eye contact, global developmental delay, attention deficit hyperactivity disorder, pigeon chest, prominent sternum	SM	Rubinstein-Taybi syndrome 2	EP300	Het: c.5730_5731insC;p.Pro1911ProfsTer162	NM_001429	P(PVS1+PM2+PM6)	De novo	chr22:41573445-41573446	N
XT301	M	6y	Intellectual disability, primary microcephaly,motor developmental delay	PM	Intellectual developmental disorder, X-linked 12	THOC2	Hemi: c.4237G>T;p.Asp1413Tyr	NM_001081550	VUS(PM2+PP2+PP3)	M	chrX-122754796	N
NJ186	F	5y10m	Abnormal teeth, abnormality of the bridge of the nose, large nose, abnormality of the neck, webbed neck, wide neck, decreased head circumference,increased distance between eyes ,low-set ears, mild mental retardation, slurred speech, teeth grinding,involuntary movements, growth retardation, atrial septal defect	SM	Congenital heart defects, dysmorphic facial features, and intellectual developmental disorder	CDK13	Het: c.2141G>A;p.Gly714Asp	NM_003718	P(PM1+PM2+PM5+PM6+PP3)	de novo	chr7:40039058	N
NJ1787	F	9m	High palate, microcephaly, long eyelashes, abnormal morphology of the face, high-arched eyebrows,global developmental delay , motor developmental delay, simian line, hypotonia	PM	Kabuki syndrome 1	MLL2	Het: c.8200C>T;p.Arg2734Ter	NM_003482	P(PVS1+PM2+PM6)	De novo	chr12:49433247	N
NJ2567J	F	9m	Microcephaly, oxycephaly, abnormality of the skull bones, craniosynostosis, increased distance between eyes, hearing impairment, jaundice, neonatal hyperbilirubinemia	PM	CROUZON SYNDROME	FGFR2	Het: c.1024T>C;p.Cys342Arg	NM_000141	LP(PS1+PM1+PM2+PP3)	De novo	chr10:123276893	13266
XT1230	F	9m	Microcephaly,abnormality of adipose tissue, delayed growth, high-arched eyebrows	PM	MICROCEPHALY 5, PRIMARY, AUTOSOMAL RECESSIVE; MCPH5	ASPM	Compound het: c.2389C>T ;p.Arg797Ter and c.7771_7775d el;p.K2591fsTer9	NM_0181 36	P(PVS1+PM2+PM3)/ P(PVS1+PM2+PM3)	M;P	chr1:197102510/chr1:197070605-197070610	N/N
NJ1588	F	9m	Microcephaly, epilepsy, nystagmus,growth delay	SM	MICROCEPHALY WITH OR WITHOUT CHORIORETINOPATHY, LYMPHEDEMA	KIF11	Het: exon 1-21 deletion	NM_004523.3	P(PVS1+PM2+PM6)	De novo	chr10:94353132-94410274	N
NJ3518	F	6m	Decreased head circumference,narrow palpebral fissure,global developmental delay, motor developmental delay	SM	MENTAL RETARDATION, AUTOSOMAL DOMINANT 43	HIVEP2	Het: c.5884_5885insAGTT;p.Ser1962fsTer1	NM_006734	LP(PVS1+PM2)	De novo	chr6:143081544-143081545	N
NJ3836	F	6m	Microcephaly, brain atrophy, global developmental delay, splenomegaly, hepatomegaly	PM	COCKAYNE SYNDROME A	ERCC8	Hom: c.394_398del;p.L132fsTer6	NM_000082	P(PVS1+PM3+PM2)	P/M	chr5:60214097-60214101	554811
NJ2818	M	4y4m	Microcephaly,abnormality of the forehead ,abnormal morphology of the face,abnormality of the outer ear, macrotia, seizures,corpus callosum abnormality , abnormality of the brainstem white matter,limb hypertonia ,atelencephaly,widened subarachnoid spaces, motor developmental delay, cerebral palsy, thick hair	PM	RETT SYNDROME, CONGENITAL VARIANT	FOXG1	Het: c.840_841ins32; p.Lys283fsTer54	NM_005249	P(PVS1+PS2+PM2)	De novo	chr14:29237325-29237326	N
NJ2664	F	4y4m	Microcephaly, autism,poor social interactions, short attention span, delayed speech and language development, intellectual impairment,neurological speech impairment	unknown	Intellectual developmental disorder, autosomal dominant 6, with or without seizures	GRIN2B	Het: c.2108A>C;p.His703Pro	NM_000834	LP(PM1+PM2+PM6+PP2+PP3)	De novo	chr12:13724801	N
NJ234	M	4y4m	Microcephaly, abnormal morphology of the face, short attention span, hyperactivity, slurred speech, motor developmental delay, abnormality of body height, growth retardation and, weight loss, dystonia	PM	Menke-Hennekam syndrome 1	CREBBP	Het: c.1318C>T;p.Arg440Ter	NM_004380	P(PVS1+PM2+PP3)	De novo	chr16:3841994	N
NJ3675	M	4m	Microcephaly, global developmental delay, growth retardation, simian line, skin rash, anemia, neonatal sepsis	PM	CEREBROOCULOFACIOSKELETAL SYNDROME 2	ERCC2	Compound het: c.2186_2187insA;p.His729fsTer45 and c.2189G>A; p.Arg730Gln	NM_000400	P(PVS1+PM2+PP4)/LP(PM2++PM3+PP3)	P/M	chr19:45855471-45855472/chr19:45855468	N/N
NJ1460	F	4m	Microcephaly, strabismus, global developmental delay, motor developmental delay, abnormal postural reflex, delayed fine motor development, widened subarachnoid spaces, adducted thumb, limited pronation / supination of forearm	PM	Microphthalmia, syndromic 15	TENM3	Compound het: c.3698_3699insA;p.Thr1233ThrfsTer20 and c.3847_3855del;p.Leu1283_Ser1285del	NM_001080477	P(PVS1+PM2+PP4)/LP(PM2+PM4+PM3)	De novo;M	chr4:183673021-183673022/chr4:183673170-183673178	N/N
NJ296	M	4m	Abnormal urine output, microcephaly, moon face,motor developmental delay, hirsutism, poor head control ， feeding difficulties	PM	Galloway-Mowat syndrome 2, X-linked	LAGE3	Hemi: c.1_2insA;p.Met1AsnfsTer13	NM_006014	LP(PVS1+PM2)	M	chrX:153707253-153707254	N
NJ1711	F	4m	Microcephaly, torticollis, low-set ears, poor eye contact, global developmental delay, lower limb hypertonia, poor head control, atrial septal defect	SM	Arboleda-Tham syndrome	KAT6A	Het: c.3814G>T;p.Glu1272Ter	NM_001099412	LP(PVS1+PM2+PP3)	De novo	chr8:41791924	N
XT1005	F	4m	Abnormality of upper lip, microcephaly, coarse facial appearance, long philtrum, small jaw, uneven ears, straight eyebrow, hirsutism, abnormality of the cardiovascular system , abnormal foot morphology, thrombocytopenia, pneumonia, recurrent infections, respiratory failure	PM	Cornelia de Lange syndrome 1	NIPBL	Het: exon 43-47 deletion	NM_133433	P(PVS1+PM2)	NA		N
NJ154	M	3y	Microcephaly, pachygyria, delayed speech and language development, short stature, abnormal forehead shape, prominent eyes, exophthalmos	PM	MICROCEPHALY 5, PRIMARY, AUTOSOMAL RECESSIVE; MCPH5	ASPM	Compound het: c.-35G>T and c.342G>A;p.Gly1141Ser	NM_018136	VUS(PM2);VUS(PM1+PM2+PP3)	P/M	chr1:197115602；chr1:197091695(c.342G>A)	N/N
NJ130	F	3y	Microcephaly, mental retardation, growth retardation, simian line, abnormality of the face	Unknown	Witteveen-Kolk syndrome	SIN3A	Het: c.305_306insA;p.H102QfsTer30	NM_001145358	P(PVS1+PM2)	De novo	chr15:75715048-75715049	N
NJ1468	M	3y	Abnormality of upper lip, microcephaly, bushy eyebrows, poor social interactions, delayed speech and language development,global developmental delay, poor coordination ability , language impairment	SM	Mental retardation, autosomal dominant 36	PPP2R1A	Het: c.656C>T;p.Ser219Leu	NM_014225	LP(PM1+PM2+PM6+PP3)	De novo	chr19:52716212	N
NJ1055	M	3m	Renal insufficiency, microcephaly, single umbilical artery, growth retardation, short stature, weight loss,abnormality of cardiac morphology, atrial septal defect, mitral regurgitation, abnormality of the tricuspid valve, hyperkalemic metabolic acidosis	SM	MICROCEPHALY WITH OR WITHOUT CHORIORETINOPATHY, LYMPHEDEMA	KIF11	Het: exon 1-22 deletion	NM_004523.3	P(PVS1+PS2+PM2)	De novo	chr10:93667949-94695642	N
NJ118	F	2y	Microcephaly, global developmental delay,delayed myelination	PM	Intellectual developmental disorder, autosomal dominant 44, with microcephaly	TRIO	Het: c.4283G>A;p.R1428Q	NM_007118	P(PS2+PS3+PM1+PM2+PP3)	De novo	chr5:14394211	N
NJ499	F	2y	Cleft palate, microcephaly, delayed speech and language development, intellectual impairment, short fifth finger, abnormal breath sound	SM	Cornelia de Lange syndrome 1	NIPBL	Het: c.868G>A;p.Gly290Ser	NM_133433	LP(PM2+PM6+PP5+PP3)	De novo	chr5:36972143	N
NJ1697	F	2y	Microcephaly, abnormal morphology of the face,increased distance between eyes, delay in speech and language development, intellectual impairment	SM	Intellectual developmental disorder, autosomal dominant 61	MED13	Het: c.6180(exon28)G>C;p.Gln2060His	NM_005121	VUS(PM1+PM2+PP3)	unknown	chr17:60028297	N
NJ1202	F	2y	Delayed speech and language development, global developmental delay ,motor developmental delay, cerebellar atrophy, dystonia, enlarged fourth ventricle, abnormal postural reflex, abnormal cortical gyration, atelencephaly,tip-toe gait, stereotypic behaviour, cognitive impairment, knee flexion deformity, poor head control,difficulty standin, valgus foot deformity	PM	FG SYNDROME 4	CASK	Het: exon 1-5 deletion	NM_003688	P(PVS1+PS2+PM2)	De novo	chrX:41598636-41782241	N
NJ1187	F	1y7m	Thin upper lip vermilion, epicanthus, abnormal morphology of the face, external ear malformation, delayed speech and language development,mental retardation, global developmental delay, motor developmental delay, cognitive impairment	PM	FG SYNDROME 4	CASK	Het: c.171delA;p.GLu57GlufsTer3	NM_003688	P(PVS1+PM2)	De novo	chrX:41712369	N
NJ3279	F	1y6m	Microcephaly, autism, global developmental delay,widened subarachnoid spaces , motor developmental delay	SM	Developmental delay with variable intellectual impairment and behavioral abnormalities	TCF20	Het: c.1862_1863insG;p.Gly622fsTer4	NM_005650	P(PVS1+PM2)	De novo	chr22:42609451-42609452	N
NJ3578	F	1y4m	Global developmental delay, microcephaly	SM	MENTAL RETARDATION, AUTOSOMAL DOMINANT 43	HIVEP2	Het: c.3635_3636del;p.Thr1212fsTer58	NM_006734	P(PVS1+PM2+PM6)	De novo	chr6:143092241-143092242	N
NJ4014	F	1y3m	Microcephaly, global developmental delay, intracranial hemorrhage, intrauterine growth retardation	PM	Opitz trigonocephaly	CD96	Het: c.*205C>A	NM_198196	VUS(PM2)	De novo	chr3:111368858	N
NJ1028	M	1y3m	Microcephaly, dystonia, abnormal postural reflex, delayed fine motor development, delayed myelination, motor developmental delay, cognitive impairment, valgus foot deformity	PM	COCKAYNE SYNDROME A	ERCC8	Hom: exon 4 deletion	NM_000082.3	LP(PVS1+PM2)	P/M	chr5:60214091-60214215	N
NJ2705	F	1y10m	Autism, poor social interactions, delayed speech and language development, mental retardation, neurological speech impairment, attention deficit hyperactivity disorder	SM	MENTAL RETARDATION, X-LINKED 1	IQSEC2	Het: c.3977delG;p.Gly1326fsTer71	NM_001111125	LP(PVS1-Strong+PM2+PM)	De novo	chrX:53263892	N
NJ2818	M	1y	Microcephaly, long eyelashes,bushy eyebrows ,abnormal morphology of the face,increased distance between eyes ,low-set ears ,global developmental delay,abnormality of body weight, reduced subcutaneous adipose tissue, muscle hypotonia, anorexia , malnutrition	SM	BAINBRIDGE-ROPERS SYNDROME	ASXL3	Het: c.1754delA;p.Asn585fsTer6	NM_030632	P(PVS1-Strong+PS2+PM2)	De novo	chr14:29237325-29237326	N
NJ2853	F	1y	Microcephaly, abnormal morphology of the face, abnormality of the outer ear,global developmental delay , motor developmental delay, growth retardation,Intrauterine growth retardation, abnormality of body weight, reduced subcutaneous adipose tissue	SM	Chromosome 1q21.1 deletion syndrome	GJA5	chr1:Het: c.879_880insA; p.Asp294fsTer29	NM_005266	LP(PVS1-Strong+PM2)	P	chr1:147230468- 147230469	N
NJ3468	F	1y	Microcephaly, decreased head circumference,global developmental delay , brain atrophy, widened subarachnoid spaces, motor developmental delay	PM	PONTOCEREBELLAR HYPOPLASIA, TYPE 3	PCLO	Compound het: c.15425A>G;p.His5142Arg and c.10624C>G;p.Arg3542Gly	NM_033026	VUS(PP3+BP1)/VUS(PM2+PP3+BP1)	P;M	chr7:82387895; chr7:82579280	N/N
NJ3497	M	1y	Narrow forehead, early closure of the cranial sutures, microcephaly, global developmental delay	PM	MENTAL RETARDATION, AUTOSOMAL DOMINANT 7	DYRK1A	Het: c.946C>T;p.Gln316*	NM_001396	P(PVS1+PS2+PM2)	De novo	chr21:38862758	N
NJ478	F	1y	Microcephaly, bushy eyebrows, abnormal morphology of the face, increased distance between eyes, motor developmental delay	SM	RUBINSTEIN-TAYBI SYNDROME 1	CREBBP	Het: c.4543_4560+8del;p.Ile1515_Lys1520del	NM_004380	LP(PS2+PM2+PM4)	De novo	chr16:3786646-3786671	N
NJ65	M	1y	Global developmental delay, microcephaly, intrauterine growth retardation	unknown	INSULIN-LIKE GROWTH FACTOR I, RESISTANCE TO	IGF1R	Compound het: c.1949G>A; p.R650Q and c.2894G>A; p.Ser965Asn	NM_000875	VUS(PM1+PM2)/VUS(PM1+PM2+BP4)	P;M	chr15:99459313/ chr15:99473472	N
NJ1783	F	1y	Microcephaly, delayed speech and language development, global developmental delay , motor retardation, dystonia,abnormal postural reflex	PM	Mental retardation and microcephaly with pontine and cerebellar hypoplasia	CASK	Het: c.79C>T;p.Arg27Ter	NM_003688	P(PVS1+PS2+PM2)	De novo	chrX:41712461	N
XT1123	F	1y	Microcephaly,corpus callosum dysplasia, bushy eyebrows, global developmental delay, large ears	SM	Intellectual developmental disorder, X-linked	DDX3X	Hemi: c.1616-1G>T	NM_001193416	P(PVS1+PS2+PM2)	De novo	chrX:41206111	N
NJ1498	M	1m	Abnormal lip morphology, high palate, microcephaly, long philtrum, prominent nasal bridge, conjunctivitis,dystonia, simian line, abnormal heart morphology, neonatal sepsis	PM	White-Sutton syndrome	POGZ	Het: c.2545+1G>T	NM_015100	LP(PVS1+PM2+PM6)	De novo	chr1:151379386	N
NJ561	M	1m	Unilateral cryptorchidism, microcephaly, seizures, preaxial polydactyly, leukocytosis, recurrent acute respiratory tract infection	PM	Chondrodysplasia punctata, X-linked recessive	ARSE	Hemi: c.22_23delGA;p.Asp8GlnfsTer68	NM_001369079	LP( PVS1+PM2)	M	chrX:2878446-2878447	N
NJ789	F	11m	Microcephaly, global developmental delay, abnormal corpus callosum, dystonia, agenesis of corpus callosum, delayed myelination, difficulty standing	PM	Mental retardation, autosomal dominant 7	DYRK1A	Het: c.638-11_c.638-7delTTCTC	NM_130436	LP(PM2+PM5+PM6+PP5)	De novo	chr21:38862466-38862470	N
NJ40	M	10m	Microcephaly, delayed speech and language development, global developmental delay, motor developmental delay, thin corpus callosum, atelencephaly, severe cytomegalovirus infection, hypotonia	PM	Microcephaly with or without chorioretinopathy, lymphedema, or mental retardation	KIF11	Het: c.700C>T;p.R234C	NM_004523	LP(PS1+PM1+PM2+PM6+PP3)	De novo	chr10:94372798	N

## Sheet: Legends
ACMG classification according to the American College of Medical Genetics and Genomics Standards and Guidelines Classification: B, benign; LB, likely benign; VUS, variant of uncertain significance; LP, likely pathogenic; P, pathogenic.
F, female; Hom, homozygous; Het, heterozygous; HPO, The Human Phenotype Ontology; M, male; PM, primary microcephaly; SM, secondary microcepaly
In family NJ1460, a TA clone sequencing including the fragment of exon 19 demonstrated that the two variants occurred biallelically.
In family NJ2145, XT2601, NJ154, NJ4014, NJ3468 and NJ65, the microcephaly and related developmental delay might explained by the mutated genes. However, based on the existing evidence that can be collected, the variants carried by these families can only be classified as VUS.
Key For ACMG categories
Very Strong - PVS1	Null variant (nonsense, frameshift, canonical ±1 or 2 splice sites, initiation codon, single or multiexon deletion) in a gene where LOF is a known mechanism of disease
Strong - PS1	Same amino acid change as a previously established pathogenic variant regardless of nucleotide change
Strong - PS2	De novo (both maternity and paternity confirmed) in a patient with the disease and no family history
Strong - PS3	Well-established in vitro or in vivo functional studies supportive of a damaging effect on the gene or gene product
Strong - PS4	The prevalence of the variant in affected individuals is significantly increased compared with the prevalence in controls
Moderate - PM1	Located in a mutational hot spot and/or critical and well-established functional domain (e.g., active site of an enzyme) without benign variation
Moderate - PM2	Absent from controls (or at extremely low frequency if recessive) in Exome Sequencing Project, 1000 Genomes Project, or Exome Aggregation Consortium
Moderate - PM3	For recessive disorders, detected in trans with a pathogenic variant
Moderate - PM4	Protein length changes as a result of in-frame deletions/insertions in a nonrepeat region or stop-loss variants
Moderate - PM5	Novel missense change at an amino acid residue where a different missense change determined to be pathogenic has been seen before
Moderate - PM6	Assumed de novo, but without confirmation of paternity and maternity
Supporting - PP1	Cosegregation with disease in multiple affected family members in a gene definitively known to cause the disease
Supporting - PP2	Missense variant in a gene that has a low rate of benign missense variation and in which missense variants are a common mechanism of disease
Supporting - PP3	Multiple lines of computational evidence support a deleterious effect on the gene or gene product (conservation, evolutionary, splicing impact, etc.)
Supporting - PP4	Patient’s phenotype or family history is highly specific for a disease with a single genetic etiology
Supporting - PP5	Reputable source recently reports variant as pathogenic, but the evidence is not available to the laboratory to perform an independent evaluation
Stand Alone - BA1	Allele frequency is >5% in Exome Sequencing Project, 1000 Genomes Project, or Exome Aggregation Consortium
Strong - BS1	Allele frequency is greater than expected for disorder
Strong - BS2	Observed in a healthy adult individual for a recessive (homozygous), dominant (heterozygous), or X-linked (hemizygous) disorder, with full penetrance expected at an early age
Strong - BS3	Well-establish in vitro or in vivo functional studies show no damaging effect on protein function or splicing
Strong - BS4	Lack of segregation in affected members of a family
Supporting - BP4	Multiple lines of computational evidence suggest no impact on gene or gene product (conservation, evolutionary, splicing impact, etc.)
Supporting - BP6	Reputable source recently reports variant as benign, but the evidence is not available to the laboratory to perform an independent evaluation
